# Supplementary material for: Validation of the International HIV Dementia Scale as a Screening Tool for HIV-Associated Neurocognitive Disorders in a German-Speaking HIV Outpatient Clinic
Source: PLoS One. 2016 Dec 19;11(12):e0168225. doi: 10.1371/journal.pone.0168225 (PMC5167352; doi:10.1371/journal.pone.0168225)
Supplement: S2 File — (ZIP) [file pone.0168225.s002.zip]

Archive with 11 entries (8 files):
- studydata/
- studydata/.DS_Store
- __MACOSX/
- __MACOSX/studydata/
- __MACOSX/studydata/._.DS_Store
- studydata/IHDS_screen.sav
- studydata/IHDS_screen.xlsx
- __MACOSX/studydata/._IHDS_screen.xlsx
- studydata/NPbatt.sav
- studydata/NPbatt.xlsx
- __MACOSX/studydata/._NPbatt.xlsx
