# Supplementary material for: Validation of the International HIV Dementia Scale as a Screening Tool for HIV-Associated Neurocognitive Disorders in a German-Speaking HIV Outpatient Clinic
Source: PLoS One. 2016 Dec 19;11(12):e0168225. doi: 10.1371/journal.pone.0168225 (PMC5167352; doi:10.1371/journal.pone.0168225)
Supplement: S2 File — (ZIP) [file pone.0168225.s002.zip › studydata/IHDS_screen.xlsx]

## Sheet: Recovered_Sheet1
Age	Sex	RF_MoDx	RF_VLa	RF_CD4a	RF_VLM	RF_CD4m	IHDS_MS	IHDS_PMS	IHDS_MR	IHDS_Tot	SubGruppe	ADL_Konz	ADL_FeinM	ADL_Depre	ADL_Schlaf	RF_CPE	RF_HCV	RF_EFV	RF_ART	posneg
51	0	5.75279	235	450	525000	93	4	1	4	9	1	0	0	0	1	6	0	0	2	1
39	0	162.755	0	279	50000	121	4	3	3	10	1	0	0	0	0	6	0	0	2	1
44	0	152.334	0	595	243000	176	4	3	2.5	9.5	1	1	1	1	1	6	0	0	2	1
42	0	104.668	0	499	624000	308	3	4	3	10	1	1	0	0	1	7	0	0	2	1
40	0	58.81	102000	389	148000	382	2	3	2	7	1	1	1	1	1	0	0	0	1	1
70	1	260.782	0	8054	.	.	3	1	4	8	1	0	0	0	1	5	0	0	2	1
40	0	7.36358	625000	434	625000	331	4	2	4	10	1	0	0	1	1	0	0	0	1	1
52	0	176.792	0	472	750000	34	4	2	2	8	1	0	0	0	1	8	0	0	2	1
35	0	140.796	0	608	491000	84	4	1	4	9	1	0	0	0	1	9	0	0	2	1
28	0	95.9237	0	466	500000	229	4	3	2	9	1	1	1	1	1	8	0	0	2	1
35	0	123.932	0	493	.	.	4	2	4	10	1	0	0	0	1	7	0	0	2	1
65	0	84.8455	0	991	555000	255	3	2	2	7	1	0	1	0	1	6	0	0	2	1
71	0	321.368	0	547	.	.	3	2	4	9	1	0	0	0	1	7	0	0	2	1
50	0	98.8494	0	736	909000	15	3	2	4	9	1	1	1	1	1	8	0	0	2	1
56	0	141.42	0	682	.	2	2	3	4	9	1	0	0	0	1	7	0	1	2	1
37	0	28.5996	45100	370	79300	361	2	3	3	8	1	1	1	1	1	0	0	0	1	1
59	0	202.005	0	469	.	190	3	3	3	9	1	1	0	0	1	7	0	0	2	1
50	0	214.004	25600	362	.	165	4	3	3	10	1	0	0	1	0	13	1	0	2	1
55	0	16.8968	78	487	607000	523	4	3	2	9	1	1	1	1	1	6	0	0	2	1
50	0	167.357	52	161	34200	71	3	3	3	9	1	1	1	1	1	0	0	0	1	1
29	0	86.4563	40	418	115000	280	4	4	2	10	1	1	1	1	1	7	0	0	2	1
38	0	55.3912	0	1033	120000	280	4	2	3	9	1	0	0	0	1	7	0	0	2	1
46	0	160.454	0	610	2000	281	3	4	3	10	1	1	.	0	0	6	0	0	2	1
50	0	176.89	0	624	60000	288	3	4	3	10	1	1	1	1	1	12	0	0	2	1
57	0	108.448	0	272	.	200	3	3	3.5	9.5	1	1	1	1	1	8	0	0	2	1
49	0	336.851	0	775	.	.	3	3	4	10	1	0	0	1	1	7	0	0	2	1
28	0	12.6561	107000	397	220000	397	3	3	3	9	1	1	1	1	1	0	0	0	1	1
34	0	36.9165	182000	300	182000	279	4	3	2.5	9.5	1	1	1	1	1	0	0	0	1	1
57	0	68.9678	0	372	75200	44	4	2	4	10	1	1	1	1	1	7	0	0	2	1
46	0	13.9053	20	642	3900000	118	4	2	4	10	1	1	1	1	1	7	0	0	2	1
36	0	4.73373	11400	457	87100	324	4	2	4	10	1	0	0	0	1	0	0	0	1	1
31	0	90.2367	0	343	13200	146	4	2	4	10	1	0	1	0	1	3	0	0	2	1
49	0	38.2643	49400	613	.	.	4	2	3.5	9.5	1	1	0	1	1	0	0	0	1	1
55	0	136.982	0	474	246000	160	3	3	4	10	1	0	1	1	1	7	0	1	2	1
59	0	10.2564	1850	373	12700	319	4	3	3	10	1	0	0	0	1	0	0	0	1	1
44	0	183.892	283	621	162000	219	4	3	3	10	1	1	0	1	1	8	0	0	2	1
26	0	56.3445	57	589	8910	199	4	3	2.5	9.5	1	1	1	1	1	7	0	0	2	1
45	0	124.49	20	1038	105000	269	4	2	3	9	1	0	0	0	0	8	1	0	2	1
64	0	258.416	0	452	.	.	4	3	3	10	1	1	0	0	1	7	0	1	2	1
43	0	114.366	63	917	300000	200	3	4	3	10	1	1	1	1	1	8	0	0	2	1
28	0	175.082	0	368	.	.	4	2	3.5	9.5	1	1	1	0	1	8	0	0	2	1
58	0	2.33399	3050	139	1090000	63	4	3	3	10	1	0	0	0	0	7	0	0	2	1
43	0	66.4694	0	329	64000	113	4	3	2	9	1	1	0	0	0	7	0	0	2	1
50	0	164.76	0	323	52700	127	4	0	0	4	1	1	1	0	1	7	0	0	2	1
44	0	29.7173	0	250	233000	150	4	2	4	10	1	1	1	0	1	8	0	0	2	1
68	0	123.8	0	693	17000	220	3	2	3	8	1	0	0	1	0	9	0	0	2	1
56	0	324.655	308	358	550000	172	4	3	3	10	1	0	0	0	0	11	0	0	2	1
62	0	370.71	0	358	.	.	3	1	3.5	7.5	1	1	1	1	0	7	0	1	2	1
49	0	58.4155	23700	644	23700	411	2	4	4	10	1	1	1	1	1	0	0	0	1	1
23	0	18.6719	11000	641	747000	641	4	4	2.5	10.5	2	1	0	1	0	0	0	0	1	1
52	0	31.5253	40	869	394000	26	4	4	2.5	10.5	2	0	0	0	0	10	0	0	2	1
26	0	65.7791	40	916	271000	392	4	3	3.5	10.5	2	0	0	0	1	7	0	0	2	1
44	0	174.425	0	516	28800	201	4	4	2.5	10.5	2	0	0	0	1	7	0	0	2	1
56	0	69.0335	0	539	22000000	296	4	4	2.5	10.5	2	0	0	0	0	8	0	0	2	1
29	0	22.9783	197	258	27900	24	4	3	3.5	10.5	2	1	0	0	0	7	0	0	2	1
29	0	88.0999	0	486	.	.	4	4	2.5	10.5	2	0	0	1	0	8	0	0	2	1
36	0	114.135	2610	692	2610	289	4	3	3.5	10.5	2	0	0	0	0	0	1	0	1	1
45	0	220.546	20	971	216000	310	4	3	3.5	10.5	2	1	0	0	0	7	0	0	2	1
61	0	2.82709	969000	380	969000	372	4	3	3.5	10.5	2	0	0	0	0	0	0	0	1	1
57	0	139.546	0	663	281000	269	4	3	3.5	10.5	2	1	0	1	1	7	0	1	2	1
54	0	107.922	0	411	1500000	247	4	3	4	11	2	1	1	1	1	9	0	0	2	1
40	0	2.49836	117000	284	340000	282	4	4	3	11	2	0	0	0	1	0	0	0	1	1
48	0	173.373	0	645	75000	220	4	4	3	11	2	0	0	1	1	9	0	0	2	1
29	0	28.9612	0	447	50300	173	4	3	4	11	2	0	0	0	0	7	1	0	2	1
51	0	116.7	0	898	.	.	4	3	4	11	2	0	0	1	1	9	0	0	2	1
40	0	54.3393	0	597	391960	198	4	3	4	11	2	0	0	0	0	7	0	0	2	1
32	0	164.957	0	792	344000	98	3	4	4	11	2	0	0	0	1	7	0	0	2	1
43	0	164.957	0	1088	.	.	4	3	4	11	2	0	0	0	1	9	0	1	2	1
51	0	68.902	.	.	.	.	4	4	3	11	2	1	1	1	1	7	1	0	2	1
32	0	1.24918	36	967	1100000	389	4	3	4	11	2	0	0	0	1	7	0	0	2	1
32	0	17.2255	0	414	.	206	4	4	3	11	2	1	0	1	1	7	0	0	2	1
40	0	22.8468	0	963	379000	168	4	3	4	11	2	0	0	1	1	7	1	0	2	1
47	0	25.6739	12700	354	13200	354	4	4	3	11	2	0	0	0	0	0	0	0	1	1
29	0	69.1321	0	523	519000	247	4	4	3	11	2	1	0	1	1	8	0	0	2	1
48	0	103.78	0	306	177000	198	4	3	4	11	2	1	1	1	1	6	1	0	2	1
44	0	101.644	0	488	337000	203	4	3	4	11	2	0	0	0	0	7	0	0	2	1
45	0	25.1151	23100	469	27800	299	4	3	4	11	2	0	0	0	0	0	0	0	1	1
28	1	332.15	89	36	55000	6	4	4	3	11	2	0	0	0	1	7	0	0	2	1
30	0	82.1828	0	350	.	67	4	3	4	11	2	0	0	0	1	7	0	0	2	1
50	0	172.387	0	809	294000	143	3	4	4	11	2	0	0	1	1	8	0	0	2	1
44	0	250.46	0	461	448000	134	4	4	3	11	2	0	0	0	1	7	0	0	2	1
28	0	38.7574	40	663	74300	32	4	3	4	11	2	0	0	0	1	8	0	0	2	1
45	0	118.508	0	660	150000	247	4	4	3	11	2	1	0	0	0	7	0	1	2	1
47	0	120.151	40	665	1445000	248	4	4	3	11	2	1	0	1	1	7	0	0	2	1
34	0	128.238	43	186	114000	11	4	3	4	11	2	0	0	1	1	10	0	0	2	1
53	0	177.679	0	397	50000	125	4	3	4	11	2	0	1	1	1	10	0	0	2	1
48	0	56.3116	2530	618	2530	455	4	4	3	11	2	0	0	0	1	0	0	0	1	1
40	0	44.6088	1160	577	2700000	431	4	4	3	11	2	0	0	0	0	0	0	0	1	1
44	0	0.460224	5090	324	272000	121	3	4	4	11	2	0	0	0	1	0	0	0	1	1
24	1	48.4221	67700	336	67700	336	4	3	4	11	2	0	0	1	1	7	0	0	2	1
40	0	162.163	0	350	252000	152	4	3	4	11	2	0	0	1	1	7	0	0	2	1
46	0	168.639	0	396	.	.	4	4	3	11	2	0	0	0	1	7	0	0	2	1
42	0	179.586	0	680	79300	302	3	4	4	11	2	0	0	0	0	7	0	0	2	1
43	0	0.0657462	33	217	168000	140	4	3	4	11	2	0	0	0	0	0	0	0	1	1
35	0	51.4135	0	252	9300000	244	4	4	3	11	2	0	0	0	0	7	0	1	2	1
30	0	60.9139	421000	254	421000	228	4	4	3	11	2	0	0	0	0	0	0	0	1	1
47	0	38.8231	0	898	513000	365	4	4	3	11	2	0	0	0	0	7	0	0	2	1
47	0	39.5464	0	459	21200	213	4	4	3	11	2	0	0	0	0	7	0	0	2	1
50	0	11.4398	0	270	693000	181	4	4	3	11	2	0	0	1	1	7	0	0	2	1
50	0	301.907	0	421	.	.	4	4	3	11	2	0	0	0	1	7	0	1	2	1
25	0	7.13346	12300	419	15800	307	4	4	3	11	2	0	0	0	1	0	0	0	1	1
41	0	8.51414	0	328	186000	175	4	4	3	11	2	0	1	1	0	7	1	1	2	1
22	0	23.6358	0	548	674000	193	4	4	3	11	2	0	0	0	1	8	0	0	2	1
24	0	52.2682	0	889	6810	528	4	4	3	11	2	1	0	1	1	7	0	0	2	1
60	0	273.504	0	118	877000	27	4	3	4	11	2	0	1	1	1	8	0	0	2	1
49	0	183.892	0	386	14000	266	4	4	3	11	2	0	0	1	0	8	0	0	2	1
72	0	255.983	0	786	.	.	4	3	4	11	2	1	0	0	0	7	0	0	2	1
29	0	54.0434	7860	429	.	.	4	3	4	11	2	1	0	0	1	0	0	0	1	1
38	0	184.155	0	638	32800	249	4	4	3	11	2	0	0	0	0	7	0	0	2	1
50	0	46.1867	0	432	28600	259	4	3	4	11	2	0	0	0	0	8	0	0	2	1
53	0	166.601	0	662	700000	53	4	3	4	11	2	0	0	0	0	8	0	0	2	1
47	0	244.609	0	385	22400	54	4	4	3	11	2	0	0	0	0	7	0	0	2	1
46	0	17.7515	144000	157	174000	166	3	4	4	11	2	0	0	1	1	7	0	0	2	1
45	0	11.5713	16900	446	37400	357	4	3	4	11	2	0	0	1	1	0	0	0	1	1
27	0	56.4103	0	542	272900	281	4	4	3	11	2	0	0	0	0	7	0	0	2	1
51	0	258.416	0	343	89000	40	4	3	4	11	2	0	0	0	0	7	0	0	2	1
46	0	91.1571	0	934	86000	555	4	4	3	11	2	0	0	0	0	7	0	1	2	1
45	0	22.3208	127000	306	305000	234	4	4	3	11	2	0	0	0	0	0	0	0	1	1
31	0	16.831	900	683	277000	518	4	4	3	11	2	0	0	0	0	7	0	0	2	1
23	0	4.17488	9550	379	12300	343	4	3	4	11	2	0	0	0	1	0	0	0	1	1
51	0	134.813	75800	306	116000	200	4	4	3	11	2	0	0	0	0	0	0	0	1	1
47	0	333.103	105000	108	105000	12	4	3	4	11	2	1	0	1	0	0	1	0	1	1
50	0	345.102	1	500	.	.	4	4	3	11	2	1	0	1	1	10	0	0	2	1
65	0	273.077	284	869	.	.	4	3	4	11	2	0	0	0	1	8	0	0	2	1
36	0	75.8711	62	1131	50000	414	4	4	3	11	2	0	0	0	1	7	0	0	2	1
48	0	140.861	0	510	110000	218	3	4	4	11	2	0	0	0	0	7	0	0	2	1
37	0	46.8442	0	426	.	.	4	4	3	11	2	0	0	0	0	8	0	0	2	1
36	0	75.8711	62	1131	50000	414	4	4	3	11	2	0	0	0	1	7	0	0	2	1
40	0	123.932	240	232	129000	174	4	3	4	11	2	0	0	0	0	7	1	1	2	1
57	0	157.101	0	542	131000	273	4	4	3	11	2	0	0	0	0	7	0	0	2	1
35	0	9.69757	15000	215	26600	215	4	4	3	11	2	1	1	1	1	0	0	0	1	1
38	1	179.06	13400	401	.	.	4	4	3	11	2	0	0	0	0	0	0	0	1	1
31	0	3.58317	3020	578	66900	578	4	4	3	11	2	0	0	1	1	0	0	0	1	1
25	0	42.7022	629000	287	.	.	4	3	4	11	2	0	1	0	0	0	0	0	1	1
27	0	9.63182	0	411	.	.	4	3	4	11	2	0	0	0	0	7	0	1	2	1
27	0	32.38	.	565	.	.	4	3	4	11	2	0	0	0	0	0	0	0	1	1
37	0	1329.06	.	.	.	.	4	4	3.5	11.5	3	0	0	0	0	7	0	1	2	1
23	0	36.9165	0	618	35700	282	4	4	3.5	11.5	3	1	0	1	1	7	0	0	2	1
38	0	14.9573	0	294	.	153	4	4	3.5	11.5	3	0	0	0	0	7	0	0	2	1
28	0	0.230112	429	547	429	547	4	4	3.5	11.5	3	0	0	0	0	0	0	0	1	1
43	0	116.732	178000	557	270000	140	4	4	3.5	11.5	3	0	0	0	1	0	0	0	1	1
19	1	10.0592	198000	479	317000	323	4	4	3.5	11.5	3	0	0	0	1	0	0	0	1	1
45	0	147.009	0	492	300000	142	4	4	3.5	11.5	3	0	0	0	0	9	0	0	2	1
51	0	118.047	0	709	120000	.	4	4	3.5	11.5	3	0	0	0	0	7	0	1	2	1
42	0	52.3669	291	597	25800	254	4	4	3.5	11.5	3	0	0	1	1	3	0	0	2	1
35	0	48.1262	0	647	77000	275	4	4	3.5	11.5	3	0	0	0	1	7	0	0	2	1
65	0	202.433	0	439	.	373	4	4	3.5	11.5	3	1	0	0	1	8	0	0	2	1
41	0	35.3715	40	367	790000	78	4	4	3.5	11.5	3	0	0	1	0	6	0	0	2	1
35	0	31.6568	90200	404	92100	332	4	4	3.5	11.5	3	0	0	0	0	0	0	0	1	1
44	0	141.552	0	416	551000	231	4	4	3.5	11.5	3	0	0	0	1	7	0	1	2	1
32	0	0.0986193	1700000	472	10000000	211	4	4	3.5	11.5	3	0	0	1	1	0	0	0	1	1
37	0	34.5825	1100000	314	.	.	4	4	3.5	11.5	3	0	0	0	1	0	0	0	1	1
49	0	73.2084	1220	208	2700	35	4	4	3.5	11.5	3	1	0	1	1	8	0	0	2	1
48	0	47.3702	0	450	888000	191	4	4	3.5	11.5	3	1	1	1	1	8	0	0	2	1
56	0	311.144	0	489	.	156	4	4	3.5	11.5	3	0	0	1	1	7	1	0	2	1
27	0	83.0703	0	469	12900	208	4	4	3.5	11.5	3	0	0	0	1	7	0	1	2	1
35	0	48.5865	56	315	.	.	4	4	3.5	11.5	3	0	0	0	0	7	0	0	2	1
32	0	80.7692	0	557	484000	101	4	4	3.5	11.5	3	0	0	0	0	7	0	0	2	1
32	1	108.711	264	406	628000	178	4	4	3.5	11.5	3	0	0	0	1	7	0	0	2	1
35	1	173.11	20800	301	22000	301	4	4	3.5	11.5	3	0	0	0	0	0	0	0	1	1
55	0	229.158	35	317	148000	140	4	4	3.5	11.5	3	0	0	0	0	7	0	0	2	1
32	0	45.2005	31400	756	31400	756	4	4	3.5	11.5	3	0	0	0	0	0	0	0	1	1
32	0	45.0033	35700	428	82600	405	4	4	3.5	11.5	3	1	0	0	0	0	0	0	1	1
28	0	27.2518	0	557	200000	300	4	4	3.5	11.5	3	1	0	0	0	7	0	0	2	1
42	0	2.95858	18000	448	26000	448	4	4	3.5	11.5	3	0	0	1	1	0	0	0	1	1
57	1	107.955	0	471	740000	388	4	4	3.5	11.5	3	0	0	1	0	6	0	0	2	1
51	0	146.811	0	589	105000000	181	4	4	3.5	11.5	3	0	0	0	1	7	0	0	2	1
36	0	107.166	0	526	102000	136	4	4	3.5	11.5	3	0	0	0	0	7	0	1	2	1
42	1	136.719	584	198	210000	36	4	4	3.5	11.5	3	0	0	0	1	7	0	0	2	1
26	0	28.6325	4000	392	10000000	194	4	4	3.5	11.5	3	1	1	1	1	7	0	0	2	1
48	0	69.165	0	386	6900000	204	4	4	3.5	11.5	3	0	0	0	0	7	0	1	2	1
40	0	63.9711	29100	305	10000000	207	4	4	3.5	11.5	3	0	0	0	0	7	0	1	2	1
28	0	14.8258	18100	615	.	.	4	4	3.5	11.5	3	0	0	0	0	0	0	0	1	1
37	0	68.2774	8820	549	56600	370	4	4	3.5	11.5	3	0	0	0	0	0	0	0	1	1
30	0	28.238	0	703	4100000	236	4	4	3.5	11.5	3	0	0	1	0	8	1	0	2	1
26	0	30.309	50	438	44900	190	4	4	3.5	11.5	3	0	0	0	0	7	0	1	2	1
51	0	37.574	0	568	10700	298	4	4	3.5	11.5	3	1	1	0	0	7	0	0	2	1
45	1	232.577	0	593	39300	262	4	4	3.5	11.5	3	1	0	0	0	6	0	0	2	1
41	0	6.70611	74700	526	3800000	526	4	4	3.5	11.5	3	0	0	0	0	0	0	0	1	1
34	0	89.6778	12000	525	400000	525	4	4	3.5	11.5	3	0	0	1	0	0	0	0	1	1
66	0	167.028	0	670	.	515	4	4	3.5	11.5	3	0	0	0	0	7	0	1	2	1
46	0	23.8988	37100	683	64000000	499	4	4	3.5	11.5	3	0	0	0	1	0	0	0	1	1
53	0	18.2774	0	403	78900	290	4	4	3.5	11.5	3	0	0	0	0	7	0	0	2	1
46	0	64.8586	0	705	94000	72	4	4	3.5	11.5	3	0	0	0	0	8	0	0	2	1
41	0	150.855	0	1463	.	.	4	4	3.5	11.5	3	0	0	0	0	7	0	0	2	1
44	0	127.055	100	988	.	.	4	4	3.5	11.5	3	1	0	0	1	7	0	0	2	1
34	0	122.814	0	501	100000	136	4	4	3.5	11.5	3	0	0	0	0	6	0	0	2	1
43	0	153.189	0	671	293000	32	4	4	3.5	11.5	3	0	0	0	1	8	1	0	2	1
27	0	71.3018	46	715	320000	289	4	4	3.5	11.5	3	0	0	0	0	7	0	0	2	1
51	0	161.407	0	961	810000	249	4	4	3.5	11.5	3	0	0	0	1	10	0	0	2	1
34	0	53.3859	0	395	10000	264	4	4	3.5	11.5	3	1	0	0	0	9	0	0	2	1
46	0	17.2584	6450	352	135784	190	4	4	3.5	11.5	3	0	1	0	0	7	0	0	2	1
43	0	21.6963	0	223	145000	13	4	4	3.5	11.5	3	0	0	0	0	7	0	0	2	1
40	0	8.80999	10500	1385	10500	692	4	4	3.5	11.5	3	1	0	1	0	0	0	0	1	1
52	0	0.558843	171000	120	.	.	4	4	3.5	11.5	3	0	0	1	0	7	0	0	2	1
46	0	333.103	950000	166	950000	154	4	4	3.5	11.5	3	0	0	0	0	8	0	0	2	1
33	0	51.2821	127	255	185000	241	4	4	3.5	11.5	3	1	0	0	0	7	0	0	2	1
22	0	1.31492	81500	407	85100	316	4	4	3.5	11.5	3	1	0	0	1	7	0	1	2	1
37	0	35.7331	.	.	.	.	4	4	3.5	11.5	3	0	0	0	0	0	0	0	1	1
46	0	1.3478	30200	385	10000000	161	4	4	3.5	11.5	3	0	0	0	0	0	0	0	1	1
40	0	220.579	233	498	25400	489	4	4	3.5	11.5	3	1	0	1	1	7	0	0	2	1
40	0	102.334	45700	655	259000	556	4	4	3.5	11.5	3	0	0	0	0	0	1	0	1	1
59	0	.	46	1250	.	230	4	4	4	12	3	0	0	0	0	6	0	0	2	1
27	0	25.7068	14800	418	184000	323	4	4	4	12	3	0	0	0	1	0	0	0	1	1
44	0	76.1999	0	400	29900	400	4	4	4	12	3	0	0	0	0	0	0	0	1	1
34	0	52.9257	0	499	147000	188	4	4	4	12	3	0	0	0	1	7	0	0	2	1
44	0	136.259	0	862	78000	254	4	4	4	12	3	0	0	0	0	7	0	1	2	1
40	0	176.364	0	1024	.	.	4	4	4	12	3	0	0	0	0	7	1	1	2	1
44	0	11.2755	5390	774	10000000	263	4	4	4	12	3	0	0	1	0	0	0	0	1	1
29	0	82.0184	93500	383	10000000	252	4	4	4	12	3	0	0	0	0	0	0	0	1	1
37	0	30.5062	0	707	36600	238	4	4	4	12	3	0	0	0	1	7	0	1	2	1
23	0	19.5924	61	513	155000	388	4	4	4	12	3	0	0	0	0	7	0	0	2	1
26	0	25.7725	19700	546	21300	318	4	4	4	12	3	0	1	0	0	0	1	0	1	1
28	0	30.6049	53200	295	9800000	245	4	4	4	12	3	0	1	1	1	0	0	0	1	1
28	0	0.262985	63700	299	65400	167	4	4	4	12	3	0	0	0	0	0	0	0	1	1
33	0	88.7574	16600	380	208930	380	4	4	4	12	3	0	0	0	0	0	0	0	1	1
25	0	25.5753	0	440	1600000	272	4	4	4	12	3	0	0	0	0	8	0	0	2	1
42	0	176.759	0	463	785000	330	4	4	4	12	3	0	0	1	1	7	0	0	2	1
27	0	13.7081	609000	424	609000	424	4	4	4	12	3	1	0	1	1	0	0	0	1	1
19	0	0.295858	12700	353	127000	353	4	4	4	12	3	0	0	0	0	0	0	0	1	1
51	0	71.9921	64	370	21000000	224	4	4	4	12	3	0	0	0	0	7	0	0	2	1
28	0	3.68179	3990	539	6600	514	4	4	4	12	3	0	0	0	1	0	0	0	1	1
40	0	92.735	.	.	.	.	4	4	4	12	3	0	0	0	0	0	0	0	1	1
35	0	127.515	40	408	832000	146	4	4	4	12	3	0	0	0	0	7	0	0	2	1
51	0	152.761	0	860	0	.	4	4	4	12	3	0	0	0	0	7	0	1	2	1
28	0	23.2084	0	316	301000	203	4	4	4	12	3	0	0	0	0	7	0	1	2	1
29	0	44.5102	12000	496	5400000	479	4	4	4	12	3	0	0	0	1	0	0	0	1	1
50	0	29.6515	161000	484	252000	404	4	4	4	12	3	0	0	0	0	0	0	0	1	1
46	0	128.928	31900	266	.	.	4	4	4	12	3	1	1	1	1	6	0	0	2	1
44	0	106.903	0	531	.	.	4	4	4	12	3	0	0	0	0	7	0	0	2	1
49	0	34.2538	0	572	10000000	191	4	4	4	12	3	0	0	1	1	7	0	0	2	1
42	0	16.3708	0	390	1700000	271	4	4	4	12	3	1	1	1	1	8	0	0	2	1
46	0	1329.68	0	680	.	.	4	4	4	12	3	1	1	1	1	7	0	0	2	1
25	0	44.9047	0	651	.	.	4	4	4	12	3	0	0	0	0	8	0	0	2	1
22	0	4.56936	58000	300	58000	250	4	4	4	12	3	1	0	1	1	0	0	0	1	1
44	0	0.460224	2100000	465	5900000	465	4	4	4	12	3	0	0	0	1	0	0	0	1	1
39	0	84.0565	0	465	141000	303	4	4	4	12	3	0	0	0	1	7	0	0	2	1
49	0	249.31	.	.	.	.	4	4	4	12	3	1	1	0	0	.	0	0	1	1
28	0	33.2018	0	666	8460	215	4	4	4	12	3	0	0	0	0	7	0	1	2	1
32	0	9.66469	9440	536	1800000	290	4	4	4	12	3	1	1	0	1	0	0	0	1	1
29	0	42.8008	0	189	236000	3	4	4	4	12	3	0	0	0	1	7	.	0	2	1
28	0	41.9461	23000	596	40600	324	4	4	4	12	3	0	0	1	1	0	0	0	1	1
32	0	23.3399	1020	879	8600000	348	4	4	4	12	3	0	0	1	1	0	0	0	1	1
33	0	8.1854	0	332	50000	100	4	4	4	12	3	0	0	0	0	8	0	0	2	1
29	1	38.0671	0	102	365000	360	4	4	4	12	3	0	0	0	0	7	0	0	2	1
29	0	28.238	78300	279	90400	269	4	4	4	12	3	0	0	0	1	0	0	0	1	1
31	0	67.4227	0	345	30000	227	4	4	4	12	3	1	0	1	1	7	1	1	2	1
28	0	11.8672	22500	378	67000	322	4	4	4	12	3	0	0	0	0	0	0	0	1	1
39	0	213.938	20000	656	.	.	4	4	4	12	3	0	0	0	0	0	1	0	1	1
30	0	117.883	0	665	322390	167	4	4	4	12	3	0	0	0	0	6	1	0	2	1
50	0	297.995	0	287	.	.	4	4	4	12	3	1	0	1	1	8	0	0	2	1
43	0	189.941	0	654	.	.	4	4	4	12	3	0	0	0	1	8	0	0	2	1
44	0	129.849	31700	475	371535	383	4	4	4	12	3	1	0	0	0	0	0	0	1	1
47	0	298.028	0	575	180000	233	4	4	4	12	3	0	0	0	1	10	0	0	2	1
46	0	76.5286	0	690	120000	150	4	4	4	12	3	0	0	0	0	7	0	0	2	1
64	0	158.646	0	1074	.	80	4	4	4	12	3	0	0	1	1	7	0	1	2	1
46	0	65.7791	0	560	499000	212	4	4	4	12	3	0	0	0	0	7	0	0	2	1
32	0	10.3879	14300	491	17400	450	4	4	4	12	3	0	0	0	1	0	0	0	1	1
42	0	109.862	0	502	78000	198	4	4	4	12	3	0	0	0	0	7	0	1	2	1
43	0	253.057	0	534	.	.	4	4	4	12	3	0	0	0	0	7	1	1	2	1
33	0	80.9007	0	800	618000	147	4	4	4	12	3	0	0	0	0	7	0	0	2	1
33	0	81.0322	5290	488	.	.	4	4	4	12	3	0	0	0	1	0	0	0	1	1
28	0	32.4786	13000	816	17500	377	4	4	4	12	3	0	0	0	0	0	0	0	1	1
23	0	11.9001	1900	552	60400	552	4	4	4	12	3	0	0	0	0	0	0	0	1	1
27	0	9.23734	2410	565	8620	341	4	4	4	12	3	0	0	0	1	0	0	0	1	1
47	0	57.4951	40	693	264000	160	4	4	4	12	3	0	0	0	0	7	0	0	2	1
29	0	71.1703	0	734	21300	326	4	4	4	12	3	0	0	0	0	7	0	0	2	1
34	0	10.2893	395	405	2400000	174	4	4	4	12	3	1	1	0	1	7	0	0	2	1
32	0	22.288	69	462	232209	272	4	4	4	12	3	0	0	0	0	7	0	0	2	1
32	0	32.3143	90000	445	124000	3798	4	4	4	12	3	0	0	0	0	0	0	0	1	1
41	0	4.20776	21300	355	29900	355	4	4	4	12	3	0	0	0	0	0	0	0	1	1
36	0	94.3787	1120	616	.	.	4	4	4	12	3	1	0	1	0	7	0	0	2	1
47	0	226.463	0	842	19000	134	4	4	4	12	3	0	0	0	0	9	1	0	2	1
20	0	6.01578	56300	385	423000	369	4	4	4	12	3	0	0	1	0	0	0	0	1	1
41	0	15.3517	20700	483	20700	427	4	4	4	12	3	0	0	0	1	0	0	0	1	1
27	0	51.5122	3840	283	3840	208	4	4	4	12	3	0	0	0	0	0	0	0	1	1
42	0	51.5779	0	551	.	2010	4	4	4	12	3	0	0	1	1	9	0	0	2	1
41	0	51.5779	10100	848	.	750	4	4	4	12	3	0	0	0	1	0	0	0	1	1
44	0	116.634	5950	613	.	.	4	4	4	12	3	1	0	1	1	0	0	0	1	1
42	0	33.7607	40	489	64500	489	4	4	4	12	3	0	0	0	0	0	0	0	1	1
42	0	158.613	27700	805	122000	459	4	4	4	12	3	0	0	0	1	0	0	0	1	1
36	0	154.602	347000	70	351000	63	4	4	4	12	3	1	1	1	1	0	0	0	1	1
46	0	130.605	0	509	1000000	40	4	4	4	12	3	0	0	0	0	7	0	1	2	1
46	0	21.7949	0	402	24600	259	4	4	4	12	3	0	0	0	0	7	0	0	2	1
45	1	78.3366	23200	379	86200	252	4	4	4	12	3	0	0	0	1	0	0	0	1	1
26	0	6.08153	52	1005	6260	1005	4	4	4	12	3	0	0	0	0	0	0	0	1	1
42	0	2.36686	59	326	84800	116	4	4	4	12	3	0	0	0	1	7	0	0	2	1
35	0	31.7883	0	720	505	300	4	4	4	12	3	0	1	0	1	7	0	0	2	1
43	0	154.799	169000	398	778000	127	4	4	4	12	3	0	0	0	1	7	1	0	2	1
43	0	29.6187	28700	585	38200	493	4	4	4	12	3	0	0	0	0	0	0	0	1	1
32	0	161.834	0	754	.	103	4	4	4	12	3	0	0	0	1	7	0	0	2	1
40	0	93.4911	8790	377	3780000	307	4	4	4	12	3	0	0	0	0	0	0	0	1	1
33	0	87.2124	458	765	12800	545	4	4	4	12	3	0	0	0	0	0	0	0	1	1
39	0	55.9829	0	582	181000	98	4	4	4	12	3	0	0	0	0	7	0	0	2	1
40	0	21.3675	40	635	5300000	210	4	4	4	12	3	0	0	0	1	7	1	0	2	1
47	0	64.2341	0	304	94400	304	4	4	4	12	3	1	1	0	1	6	1	0	2	1
23	0	25.5095	1880	613	109000	394	4	4	4	12	3	0	0	0	0	0	0	0	1	1
60	0	126.036	0	687	293000	134	4	4	4	12	3	0	0	0	0	7	0	1	2	1
31	0	22.8468	364	460	79900	334	4	4	4	12	3	1	1	1	1	6	0	0	2	1
38	0	144.642	62600	336	493000	336	4	4	4	12	3	0	0	0	0	0	0	0	1	1
35	0	127.318	0	947	982000	291	4	4	4	12	3	0	0	0	1	7	0	0	2	1
36	0	25.1479	21900	377	116000	317	4	4	4	12	3	0	0	0	1	0	0	0	1	1
30	0	8.1854	573	487	35500	379	4	4	4	12	3	0	0	0	0	0	0	0	1	1
36	0	46.384	0	781	17200	291	4	4	4	12	3	0	0	0	1	7	0	0	2	1
36	0	25.2794	0	480	563	250	4	4	4	12	3	0	0	0	0	0	0	0	1	1
28	0	33.9908	69300	488	127000	287	4	4	4	12	3	0	0	0	0	0	0	0	1	1
56	1	148.981	0	634	1000000	30	4	4	4	12	3	0	0	0	0	10	0	0	2	1
29	0	31.9198	0	542	46500	233	4	4	4	12	3	0	0	0	0	7	0	1	2	1
32	0	45.5621	0	530	18800	236	4	4	4	12	3	0	0	0	0	7	0	0	2	1
41	0	38.8889	0	559	3800000	381	4	4	4	12	3	0	0	0	0	8	0	0	2	1
26	0	0.328731	123000	974	123000	420	4	4	4	12	3	0	0	0	0	0	0	0	1	1
28	0	31.7883	33300	339	645000	259	4	4	4	12	3	0	0	0	0	0	0	0	1	1
27	0	10.8481	34900	756	820000	668	4	4	4	12	3	0	0	0	0	0	0	0	1	1
35	0	2.03813	233	247	246000	171	4	4	4	12	3	0	0	0	0	7	0	0	2	1
37	0	36.6864	15500	292	170000	233	4	4	4	12	3	1	0	0	0	0	0	0	1	1
29	0	27.1861	119	505	1830	505	4	4	4	12	3	0	0	0	0	0	0	0	1	1
29	0	9.92768	21800	475	107000	415	4	4	4	12	3	0	0	0	0	0	0	0	1	1
29	0	0.0328731	4980	548	41980	548	4	4	4	12	3	0	0	0	1	0	0	0	1	1
35	0	99.9014	0	742	536000	241	4	4	4	12	3	0	0	1	1	7	0	0	2	1
30	0	5.85141	81100	408	122000	408	4	4	4	12	3	0	0	0	0	0	0	0	1	1
27	0	6.44313	80500	377	377800	371	4	4	4	12	3	0	0	0	1	0	0	0	1	1
43	1	135.569	2000	323	2000	323	4	4	4	12	3	0	0	0	0	0	0	0	1	1
41	1	225.937	0	1134	91000	326	4	4	4	12	3	0	0	0	0	9	0	0	2	1
37	0	34.3853	4340	474	4340	474	4	4	4	12	3	0	0	0	1	0	0	0	1	1
48	0	122.321	0	341	5000000	226	4	4	4	12	3	0	0	0	0	8	0	0	2	1
36	0	92.7679	8160	711	683000	256	4	4	4	12	3	1	0	1	1	7	0	0	2	1
23	0	44.313	0	660	304000	225	4	4	4	12	3	0	0	0	0	6	0	0	2	1
35	1	22.288	62	85	126000	31	4	4	4	12	3	0	0	1	0	7	0	0	2	1
37	0	79.3886	0	821	1300000	269	4	4	4	12	3	0	0	0	0	5	0	0	2	1
33	0	21.3346	7200	403	48600	296	4	4	4	12	3	0	1	1	1	0	0	0	1	1
39	0	38.1657	2890	507	5500000	507	4	4	4	12	3	0	0	0	0	7	0	1	2	1
51	0	9.50033	25400	563	157000	517	4	4	4	12	3	0	0	1	1	0	0	0	1	1
33	0	118.409	0	451	148000	291	4	4	4	12	3	0	0	0	1	7	0	1	2	1
40	0	56.3774	0	366	100000	214	4	4	4	12	3	0	0	0	1	7	0	0	2	1
25	0	55.7528	148000	333	148000	333	4	4	4	12	3	0	0	0	0	0	0	0	1	1
31	0	12.426	9970	696	15400	523	4	4	4	12	3	0	0	1	0	0	0	0	1	1
29	0	35.3715	0	763	.	325	4	4	4	12	3	1	0	1	1	4	0	0	2	1
48	0	42.3734	40	442	629000	329	4	4	4	12	3	0	0	0	1	7	0	0	2	1
42	0	133.399	429	874	.	.	4	4	4	12	3	0	0	1	0	7	0	0	2	1
52	0	217.62	40	791	1139000	232	4	4	4	12	3	0	0	0	1	7	0	0	2	1
30	0	54.5694	0	698	.	500	4	4	4	12	3	1	0	0	0	6	0	0	2	1
35	0	121.598	0	167	174000	9	4	4	4	12	3	1	1	1	1	7	0	0	2	1
46	0	66.6009	0	401	372000	125	4	4	4	12	3	0	0	0	0	11	0	0	2	1
52	0	1334.35	40	924	100000	486	4	4	4	12	3	0	0	0	0	7	0	1	2	1
53	1	70.7758	2580	203	8030	198	4	4	4	12	3	0	0	0	1	0	0	0	1	1
41	0	85.3715	0	625	236000	192	4	4	4	12	3	1	1	1	1	9	0	0	2	1
24	0	30.7692	0	388	10000000	183	4	4	4	12	3	0	0	0	0	7	0	1	2	1
43	0	67.8172	131	554	118000	323	4	4	4	12	3	0	0	1	1	7	1	0	2	1
29	0	110.191	0	600	.	.	4	4	4	12	3	1	0	0	1	8	.	0	2	1
40	0	122.222	0	554	.	.	4	4	4	12	3	1	1	1	1	5	0	0	2	1
26	0	4.53649	37500	210	69500	210	4	4	4	12	3	0	0	1	1	0	0	0	1	1
38	0	13.8396	49300	611	7500000	387	4	4	4	12	3	0	0	0	1	0	0	0	1	1
32	0	6.37738	71500	507	1100000	473	4	4	4	12	3	0	0	0	0	0	0	0	1	1
40	0	110.256	0	646	.	.	4	4	4	12	3	0	0	0	1	7	0	0	2	1
40	0	107.199	0	742	.	.	4	4	4	12	3	0	0	0	1	10	0	0	2	1
25	0	44.2801	4240	320	68800	288	4	4	4	12	3	0	0	0	1	0	0	0	1	1
40	0	182.347	0	478	120000	10	4	4	4	12	3	0	0	0	1	7	0	0	2	1
45	0	170.316	0	406	340000	326	4	4	4	12	3	1	1	0	0	5	0	0	2	1
25	0	26.7916	2140	363	6000	300	4	4	4	12	3	0	0	0	1	0	0	0	1	1
36	0	158.514	0	361	.	4	4	4	4	12	3	1	1	1	1	10	0	0	2	1
32	0	121.072	0	607	567000	205	4	4	4	12	3	0	0	1	1	7	0	1	2	1
23	0	1.08481	4140	297	4140	297	4	4	4	12	3	0	0	0	0	0	0	0	1	1
29	0	1.08481	243000	15	801000	14	4	4	4	12	3	0	0	0	1	7	0	0	2	1
37	0	145.529	72800	860	282000	701	4	4	4	12	3	0	1	0	1	0	0	0	1	1
45	0	96.9757	0	1595	2340000	484	4	4	4	12	3	0	0	0	1	10	1	0	2	1
37	0	81.2952	0	706	106000	163	4	4	4	12	3	0	0	1	1	7	0	0	2	1
49	0	238.034	207000	366	.	.	4	4	4	12	3	0	0	0	0	0	0	0	1	1
42	0	19.3951	52	736	59800	276	4	4	4	12	3	0	0	0	0	7	0	1	2	1
41	0	12.1631	33300	554	35000	526	4	4	4	12	3	0	0	1	1	0	0	0	1	1
34	0	195.036	0	407	11000	377	4	4	4	12	3	0	0	0	1	7	0	0	2	1
32	0	4.60224	20800	394	32200	355	4	4	4	12	3	0	0	0	1	0	0	0	1	1
37	0	74.9507	21800	641	.	.	4	4	4	12	3	0	0	1	1	0	0	0	1	1
43	0	151.677	0	587	130000	94	4	4	4	12	3	0	0	0	0	9	0	1	2	1
33	0	42.3734	31300	360	111000	360	4	4	4	12	3	0	0	0	0	0	0	0	1	1
50	0	164.464	0	746	117000	174	4	4	4	12	3	1	1	1	1	7	0	0	2	1
52	0	255.95	0	715	4000	260	4	4	4	12	3	1	0	0	1	7	0	0	2	1
22	0	27.4162	49300	416	670000	395	4	4	4	12	3	0	1	0	0	0	0	0	1	1
27	0	36.785	0	290	46600	249	4	4	4	12	3	1	0	0	1	7	0	0	2	1
25	0	31.6239	2180	919	3270	554	4	4	4	12	3	0	0	1	1	0	0	0	1	1
39	1	208.12	10200	544	1000000	105	4	4	4	12	3	1	0	0	1	7	0	0	2	1
28	0	45.1019	0	591	4830	199	4	4	4	12	3	0	0	0	1	7	0	0	2	1
45	0	55.8843	320	367	3500000	208	4	4	4	12	3	0	0	0	1	7	0	0	2	1
80	0	244.214	0	750	.	450	4	4	4	12	3	0	0	0	0	7	0	1	2	1
28	0	7.26496	.	.	.	.	4	4	4	12	3	0	0	1	0	6	0	0	2	1
34	0	103.32	53200	372	400000	372	4	4	4	12	3	0	0	0	0	0	0	0	1	1
46	0	220.348	0	632	1000000	271	4	4	4	12	3	1	0	0	1	11	0	0	2	1
37	0	184.352	0	702	.	395	4	4	4	12	3	0	0	0	0	7	0	1	2	1
40	0	99.4412	25600	476	25600	244	4	4	4	12	3	0	0	0	0	0	1	0	1	1
38	0	83.2676	0	544	82700	227	4	4	4	12	3	0	0	0	1	7	0	1	2	1
41	0	100.362	34	308	100000	65	4	4	4	12	3	0	0	0	0	8	0	0	2	1
31	0	9.46746	20	657	.	.	4	4	4	12	3	1	0	1	1	7	0	0	2	1
32	0	27.4162	0	359	9060	133	4	4	4	12	3	0	0	0	1	7	0	0	2	1
27	0	21.4661	0	640	17800	519	4	4	4	12	3	0	1	1	1	7	0	1	2	1
50	0	184.583	0	1004	117000	356	4	4	4	12	3	0	0	0	0	7	0	1	2	1
51	0	268.606	88300	373	129000	352	4	4	4	12	3	1	0	1	1	0	0	0	1	1
22	0	12.5247	.	.	.	.	4	4	4	12	3	1	0	1	1	0	0	0	1	1
46	0	12.4589	3090	654	6190	650	4	4	4	12	3	0	0	0	1	0	0	0	1	1
41	0	73.4714	34	334	433000	206	4	4	4	12	3	0	0	0	0	7	0	1	2	1
33	0	87.9684	0	415	1100000	288	4	4	4	12	3	0	0	0	1	7	0	0	2	1
45	0	64.5957	0	303	10500	240	4	4	4	12	3	0	0	0	0	7	0	1	2	1
37	0	15.549	25	1081	32700	515	4	4	4	12	3	0	0	0	0	7	0	0	2	1
24	0	31.6897	12700	518	27300	206	4	4	4	12	3	0	0	0	1	7	0	0	2	1
45	0	4.14201	3190	519	4080	233	4	4	4	12	3	0	0	0	1	0	0	0	1	1
54	0	233.991	0	1219	.	300	4	4	4	12	3	0	0	0	0	6	0	0	2	1
46	0	137.936	21	440	19700	184	4	4	4	12	3	1	0	1	0	8	0	0	2	1
43	0	137.936	0	249	93600	9	4	4	4	12	3	1	1	1	1	8	1	1	2	1
28	0	27.5477	90	320	85400	188	4	4	4	12	3	0	0	0	0	7	0	0	2	1
32	0	126.331	0	335	314000	230	4	4	4	12	3	1	0	0	1	7	0	1	2	1
44	0	233.399	0	961	.	.	4	4	4	12	3	1	0	0	0	7	0	1	2	1
49	0	163.018	0	506	36000	268	4	4	4	12	3	0	0	0	0	8	0	0	2	1
50	0	46.3182	23	592	.	.	4	4	4	12	3	0	0	0	1	7	0	1	2	1
52	0	185.634	0	475	1130	240	4	4	4	12	3	0	0	0	1	8	0	0	2	1
38	0	55.3583	166000	538	10000000	477	4	4	4	12	3	0	0	0	0	0	0	0	1	1
34	0	42.3406	0	592	50000	315	4	4	4	12	3	1	0	1	1	7	0	1	2	1
44	0	186.456	0	317	.	288	4	4	4	12	3	0	0	0	0	7	0	1	2	1
39	0	114.398	170	492	74000	379	4	4	4	12	3	0	0	0	0	7	0	0	2	1
35	0	45.3978	0	632	16200	304	4	4	4	12	3	0	0	0	0	8	0	0	2	1
26	0	0.493097	50300	597	.	.	4	4	4	12	3	1	0	1	1	0	0	0	1	1
22	0	2.92571	326	170	428000	114	4	4	4	12	3	0	0	0	1	7	0	0	2	1
37	0	19.7567	34	508	156000	287	4	4	4	12	3	0	0	1	0	7	0	0	2	1
29	0	91.1571	29	588	94100	398	4	4	4	12	3	0	0	0	0	7	1	0	2	1
29	0	10.2564	0	319	197000	228	4	4	4	12	3	0	0	0	1	7	0	0	2	1
21	0	2.79421	2020	915	2480	777	4	4	4	12	3	0	0	1	1	0	0	0	1	1
35	0	37.2781	70	460	193000	291	4	4	4	12	3	0	0	0	0	7	0	1	2	1
44	0	97.3702	20	567	6250000	175	4	4	4	12	3	0	0	0	0	8	0	0	2	1
46	0	187.377	64	98	328000	52	4	4	4	12	3	0	0	0	1	7	0	0	2	1
43	0	181.788	923	484	25000	370	4	4	4	12	3	0	0	0	0	0	0	0	1	1
30	0	109.402	0	366	137000	188	4	4	4	12	3	0	0	0	1	7	0	0	2	1
35	0	3.51742	22400	772	.	.	4	4	4	12	3	1	0	0	0	0	0	0	1	1
48	0	118.54	0	348	128000	58	4	4	4	12	3	1	0	1	1	10	0	0	2	1
53	0	211.801	0	643	57000	242	4	4	4	12	3	0	0	0	0	6	0	0	2	1
43	0	70.7429	0	749	147000	225	4	4	4	12	3	0	0	0	1	9	0	0	2	1
41	0	45.4964	0	678	.	.	4	4	4	12	3	1	0	1	1	8	0	0	2	1
34	0	116.502	0	708	.	.	4	4	4	12	3	0	0	0	1	7	0	0	2	1
33	0	50.526	25	599	.	135	4	4	4	12	3	0	0	1	1	7	0	0	2	1
30	0	56.5089	0	546	.	.	4	4	4	12	3	1	0	1	1	7	0	0	2	1
37	0	150.756	105	614	81100	150	4	4	4	12	3	1	0	1	1	6	0	0	2	1
37	0	176.792	15900	563	.	.	4	4	4	12	3	0	0	0	0	0	0	0	1	1
21	0	4.43787	61	212	171000	212	4	4	4	12	3	0	0	0	0	6	0	0	2	1
25	0	53.4845	7860	501	10500	501	4	4	4	12	3	0	0	0	0	0	0	0	1	1
37	0	86.2919	.	.	.	.	4	4	4	12	3	0	0	1	0	7	0	1	2	1
46	0	357.035	1	632	1135000	228	4	4	4	12	3	1	1	1	1	8	0	0	2	1
43	0	144.017	.	235	.	.	4	4	4	12	3	1	0	0	1	6	0	0	2	1
33	0	12.8534	22800	429	47600	404	4	4	4	12	3	0	0	0	0	0	0	0	1	1
30	0	28.1723	.	.	.	.	4	4	4	12	3	0	0	0	0	7	0	0	2	1
36	0	32.117	7290	453	12100	397	4	4	4	12	3	0	0	0	0	0	0	0	1	1
21	0	41.19	138000	694	.	.	4	4	4	12	3	0	0	0	0	0	0	0	1	1
49	0	31.854	18800	243	517000	203	4	4	4	12	3	0	0	1	0	0	0	0	1	1
25	0	42.7679	14600	372	22500	348	4	4	4	12	3	0	0	0	0	0	1	0	1	1
26	0	9.82906	61	350	2400000	192	4	4	4	12	3	0	0	0	1	6	0	0	2	1
35	0	16.3379	1	853	3500000	529	4	4	4	12	3	0	0	0	0	7	0	1	2	1
33	0	0.361604	718000	80	730000	62	4	4	4	12	3	1	1	1	1	7	0	0	2	1
46	0	126.167	1	694	250000	350	4	4	4	12	3	0	0	0	0	7	0	1	2	1
31	0	0.887574	241000	469	10000000	380	4	4	4	12	3	0	0	0	0	0	0	0	1	1
28	0	32.7745	35	545	112000	545	4	4	4	12	3	1	1	1	1	7	0	0	2	1
46	0	2.85996	1	760	9680	321	4	4	4	12	3	1	1	0	1	7	0	0	2	1
31	0	71.0388	0	610	337000	260	4	4	4	12	3	1	0	0	0	7	0	0	2	1
29	0	17.0611	0	719	59300	408	4	4	4	12	3	0	0	0	0	7	0	0	2	1
35	0	68.5733	89100	170	1700000	170	4	4	4	12	3	1	0	0	1	7	0	0	2	1
57	0	137.64	27	245	224000	114	4	4	4	12	3	1	1	1	1	9	0	0	2	1
34	0	69.691	0	340	15800	224	4	4	4	12	3	0	0	0	0	8	0	0	2	1
30	0	89.4806	64	336	649000	42	4	4	4	12	3	1	1	0	0	7	1	0	2	1
41	0	1.15056	22700	428	.	.	4	4	4	12	3	0	0	0	0	0	0	0	1	1
55	0	0.0657462	38200	349	.	.	4	4	4	12	3	0	0	0	0	0	0	0	1	1
23	0	17.8172	0	624	593000	376	4	4	4	12	3	0	0	0	1	6	0	0	2	1
33	0	24.4905	0	591	.	.	4	4	4	12	3	0	0	0	1	8	0	0	2	1
36	0	169.757	0	534	.	.	4	4	4	12	3	0	0	0	0	6	0	0	2	1
31	0	1.01907	8730	1092	43500	604	4	4	4	12	3	0	0	0	1	0	0	0	1	1
41	0	170.447	32500	321	.	.	4	4	4	12	3	1	0	1	1	0	0	0	1	1
25	0	20.6443	0	617	1490000	306	4	4	4	12	3	0	0	0	0	7	1	0	2	1
41	0	56.1473	0	669	56500	291	4	4	4	12	3	0	0	0	0	7	0	0	2	1
22	0	1.61078	154000	603	10000000	340	4	4	4	12	3	1	0	1	1	0	0	0	1	1
31	0	79.0598	19400	554	98800	554	4	4	4	12	3	1	0	0	0	0	0	0	1	1
39	0	123.11	182	590	619000	283	4	4	4	12	3	0	0	1	0	7	0	0	2	1
34	0	14.0368	0	229	11200	191	4	4	4	12	3	0	0	0	0	7	0	0	2	1
31	0	1.38067	35900	574	.	.	4	4	4	12	3	0	0	0	0	0	1	0	1	1
48	0	0.131492	148000	173	.	.	4	4	4	12	3	0	0	0	1	0	0	0	1	1
21	0	14.6943	152000	648	152000	545	4	4	4	12	3	0	0	0	1	0	0	0	1	1
47	0	7.56082	5940	696	5940	696	4	4	4	12	3	1	0	0	1	0	0	0	1	1
48	0	2.13675	308	412	34700	139	4	4	4	12	3	1	1	1	1	8	0	0	2	1
40	0	.	.	.	.	.	4	4	4	12	4	0	0	0	0	.	.	.	.	2
45	0	.	.	.	.	.	4	4	3.5	11.5	4	1	1	0	1	.	.	.	.	2
45	0	.	.	.	.	.	4	4	4	12	4	0	0	0	1	.	.	.	.	2
38	0	.	.	.	.	.	4	4	4	12	4	0	0	0	0	.	.	.	.	2
33	0	.	.	.	.	.	4	4	4	12	4	0	0	0	0	.	.	.	.	2
26	0	.	.	.	.	.	4	4	4	12	4	0	0	0	0	.	.	.	.	2
44	0	.	.	.	.	.	4	4	3.5	11.5	4	0	0	0	1	.	.	.	.	2
49	0	.	.	.	.	.	4	4	4	12	4	0	0	0	0	.	.	.	.	2
48	0	.	.	.	.	.	4	4	4	12	4	0	0	0	1	.	.	.	.	2
35	0	.	.	.	.	.	4	4	4	12	4	0	0	0	0	.	.	.	.	2
56	0	.	.	.	.	.	4	4	4	12	4	0	0	0	0	.	.	.	.	2
53	0	.	.	.	.	.	4	4	4	12	4	0	0	0	0	.	.	.	.	2
45	0	.	.	.	.	.	4	4	4	12	4	1	0	0	0	.	.	.	.	2
27	0	.	.	.	.	.	4	4	4	12	4	0	0	0	0	.	.	.	.	2
48	0	.	.	.	.	.	4	4	3.5	11.5	4	0	0	0	0	.	.	.	.	2
29	0	.	.	.	.	.	4	4	4	12	4	0	0	0	0	.	.	.	.	2
28	0	.	.	.	.	.	4	4	4	12	4	0	0	0	0	.	.	.	.	2
32	1	.	.	.	.	.	4	4	4	12	4	0	0	0	0	.	.	.	.	2
53	0	.	.	.	.	.	4	4	4	12	4	0	0	0	0	.	.	.	.	2
27	0	.	.	.	.	.	4	4	4	12	4	0	0	0	0	.	.	.	.	2
41	0	.	.	.	.	.	4	4	3.5	11.5	4	0	0	0	0	.	.	.	.	2
27	0	.	.	.	.	.	4	4	4	12	4	0	0	0	0	.	.	.	.	2
37	0	.	.	.	.	.	4	4	4	12	4	0	0	0	0	.	.	.	.	2
51	0	.	.	.	.	.	4	4	4	12	4	0	0	0	0	.	.	.	.	2
43	0	.	.	.	.	.	4	4	3.5	11.5	4	0	0	0	1	.	.	.	.	2
55	0	.	.	.	.	.	4	4	4	12	4	0	0	0	0	.	.	.	.	2
23	0	.	.	.	.	.	4	4	4	12	4	0	0	0	0	.	.	.	.	2
42	0	.	.	.	.	.	4	4	4	12	4	0	0	0	0	.	.	.	.	2
26	0	.	.	.	.	.	4	4	4	12	4	0	0	0	0	.	.	.	.	2
39	0	.	.	.	.	.	4	4	4	12	4	0	0	0	0	.	.	.	.	2
